# Supplementary material for: Using a Natural Clay Mineral as an Active Drug Carrier to Promote Hair Growth
Source: Pharmaceuticals (Basel). 2025 Dec 20;19(1):11. doi: 10.3390/ph19010011 (PMC12845174; doi:10.3390/ph19010011)
Supplement: Supplementary file 1 [file pharmaceuticals-19-00011-s001.zip]

Archive with 1 entries (1 files):
- pharmaceuticals-4000469-supplementary.pdf
